# Supplementary material for: A Preliminary Observational Case Series of Combined Genicular Nerve Block and iPACK for Total Knee Arthroplasty
Source: J Clin Med. 2026 Feb 15;15(4):1546. doi: 10.3390/jcm15041546 (PMC12942430; doi:10.3390/jcm15041546)
Supplement: Supplementary file 1 [file jcm-15-01546-s001.zip]

Archive with 1 entries (1 files):
- jcm-4117126-supplementary.pdf
